# Supplementary material for: Sex-Specific Metabolic Footprint of Ketogenic Diet in C57BL/6J Mice
Source: Biomedicines. 2026 Feb 19;14(2):462. doi: 10.3390/biomedicines14020462 (PMC12937886; doi:10.3390/biomedicines14020462)
Supplement: Supplementary file 1 [file biomedicines-14-00462-s001.zip]

Archive with 1 entries (1 files):
- biomedicines-4104192-supplementary.pdf
